# Supplementary material for: The prevalence and genomic context of Shiga toxin 2a genes in E. coli found in cattle
Source: PLoS One. 2020 Aug 12;15(8):e0232305. doi: 10.1371/journal.pone.0232305 (PMC7423110; doi:10.1371/journal.pone.0232305)
Supplement: S1 Table — (XLSX) [file pone.0232305.s001.xlsx]

## Sheet: Ark2
	No/Sw	Journal number	Phylotyping	Serotyping (assembled genomes 19.10.17)	MLST	stx2a	stx1	eae	ehxA	astA	cdtB	celb	cba	cma	sta1	efa1	espA	espB	espF	espI	espJ	espP	iha	iss	katP	lpfA	nleA	nleA	nleB	nleC	tccP	tir	cif	toxB	subA
	No	2014-22-143	A (1-0-1-0)	O50/O2:H27	ST-10	stx2a	-	-	ehxA	astA	-	-	cba	cma	sta1	-	-	-	-	-	-	-	-	-	-	-	-	-	-	-	-	-	-	-	-
	No	2014-22-162-28	B1 (0-0-0-1)	O26:H11	ST-21	stx2a	-	eae	ehxA	astA	-	-	-	-	-	efa1	espA	espB	espF	-	espJ	espP	iha	iss	katP	lpfA	nleA	nleA	nleB	nleC	tccP	tir	cif	toxB	-
	No	2014-22-164	A (1-0-1-0)	O2:H27	ST-10	stx2a	-	-	ehxA	astA	-	-	-	-	sta1	-	-	-	-	-	-	-	-	-	-	-	-	-	-	-	-	-	-	-	-
	No	2014-22-219-18	B1 (1-0-0-1)	ONT:H28	ST-156	stx2a	-	-	ehxA	-	-	-	-	-	-	-	-	-	-	-	-	espP	iha	iss	-	lpfA	-	-	-	-	-	-	-	-	subA
	No	2014-22-232	B1 (1-0-0-1)	O113:H21	ST-223	stx2a	-	-	ehxA	-	-	-	-	-	-	-	-	-	-	-	-	espP	iha	iss	-	lpfA	-	-	-	-	-	-	-	-	subA
	No	2014-22-288	A (1-0-1-0)	O2:H27	ST-10	stx2a	-	-	ehxA	astA	-	-	-	-	sta1	-	-	-	-	-	-	-	-	-	-	-	-	-	-	-	-	-	-	-	-
	No	2014-22-293	B1 (1-0-0-1)	O168:H8	ST-718	stx2a	-	-	-	-	-	-	-	-	-	-	-	-	-	-	-	-	iha	iss	-	lpfA	-	-	-	-	-	-	-	-	-
	No	2014-22-159	B1 (1-0-0-1)	O84:H2	ST-306	stx2a	stx1	eae	ehxA	astA	-	-	cba	cma	-	-	espA	-	espF	-	espJ	espP	iha	-	-	lpfA	-	nleA	nleB	-	tccP	tir	-	-	-
	No	2014-22-188	A (1-0-1-0)	O2:H27	ST-10	stx2a	-	-	ehxA	astA	-	-	-	-	sta1	-	-	-	-	-	-	-	-	-	-	-	-	-	-	-	-	-	-	-	-
	No	2014-22-241	A (1-0-1-0)	O50/O2:H27	ST-10	stx2a	-	-	-	astA	-	-	-	-	sta1	-	-	-	-	-	-	-	-	-	-	-	-	-	-	-	-	-	-	-	-
	No	2014-22-253	B1 (1-0-0-1)	ONT:H29	ST-515	stx2a, only B subunit	-	-	-	-	-	-	-	-	-	-	-	-	-	espI	-	-	iha	-	-	-	-	-	-	-	-	-	-	-	-
	No	2014-22-184	A (1-0-1-0)	O50/O2:H27	ST-10	stx2a	-	-	ehxA	astA	-	-	-	-	sta1	-	-	-	-	-	-	-	-	-	-	-	-	-	-	-	-	-	-	-	-
	No	2014-22-255	A (1-0-1-0)	O101/O162:H33	ST-330	stx2a	-	eae	ehxA	-	-	-	-	-	sta1	-	espA	-	espF	espI	-	espP	-	iss	-	-	-	-	nleB	nleC	tccP	tir	-	-	-
	No	2014-22-158-31	B1 (1-0-0-1)	O84:H2	ST-306	stx2a	stx1	eae	ehxA	astA	-	-	cba	cma	-	-	espA	-	espF	-	espJ	espP	iha	-	-	lpfA	-	nleA	nleB	-	tccP	tir	-	-	-
	Sw	14BKT066377	B2	O185:H28	ST-658	stx2a	stx1	-	ehxA	-	-	-	-	-	-	-	-	-	-	-	-	espP	iha	-	-	lpfA	-	-	-	-	-	-	-	-	-
	Sw	14BKT080704	B2	O185:H28	ST-658	stx2a	stx1	-	ehxA	-	-	-	-	-	-	-	-	-	-	-	-	espP	iha	-	-	lpfA	-	-	-	-	-	-	-	-	-
	Sw	14BKT63656_10	B2	ONT:H28	ST-658	stx2a	stx1	-	ehxA	-	-	-	-	-	-	-	-	-	-	-	-	espP	iha	-	-	lpfA	-	-	-	-	-	-	-	-	-
	Sw	14BKT069657	Undetermined	O45:H42	ST-10	stx2a	-	-	ehxA	astA	-	-	-	-	sta1	-	-	-	-	-	-	-	-	-	-	lpfA	-	-	-	-	-	-	-	-	-
	Sw	14BKT63648_3	A (1-0-1-0)	O2:H27	ST-10	stx2a	-	-	ehxA	astA	-	-	-	-	sta1	-	-	-	-	-	-	-	-	-	-	lpfA	-	-	-	-	-	-	-	-	-
	Sw	14BKT086955	B1	O153/O178:H19	ST-443	stx2a	stx1	-	ehxA	-	-	-	-	-	-	-	-	-	-	-	-	espP	iha	-	-	lpfA	-	-	-	-	-	-	-	-	-
	Sw	14BKT068741	B1	O153/O178:H19	ST-443	stx2a	stx1	-	ehxA	-	-	-	-	-	-	-	-	-	-	-	-	espP	-	-	-	lpfA	-	-	-	-	-	-	-	-	-
	Sw	14BKT075035	B1	O153/O178:H19	ST-443	stx2a	stx1	-	ehxA	-	-	-	-	-	-	-	-	-	-	-	-	espP	-	-	-	lpfA	-	-	-	-	-	-	-	-	-
	Sw	14BKT087490	B1	O130:H11	ST-297	stx2a	stx1	-	ehxA	-	-	celb	-	-	-	-	-	-	-	-	-	espP	iha	-	-	lpfA	-	-	-	-	-	-	-	-	-
	Sw	14BKT61597_3	B1	O130:H11	ST-297	stx2a	-	-	ehxA	-	-	celb	cba	cma	-	-	-	-	-	-	-	espP	iha	-	-	lpfA	-	-	-	-	-	-	-	-	subA
	Sw	14BKT064181	B1	O179:H8	ST-297	stx2a	-	-	ehxA	-	-	celb	-	-	-	-	-	-	-	-	-	espP	-	-	-	lpfA	-	-	-	-	-	-	-	-	subA
	Sw	14BKT084312	B1	O179:H8	ST-297	stx2a	-	-	ehxA	-	-	celb	-	-	-	-	-	-	-	-	-	espP	iha	-	-	lpfA	-	-	-	-	-	-	-	-	subA
	Sw	14BKT057165	B1	ONT:H11	ST-2389	stx2a	stx1	-	ehxA	-	-	celb	-	-	-	-	-	-	-	-	-	espP	-	-	-	lpfA	-	-	-	-	-	-	-	-	subA
	Sw	14BKT076797	B1	ONT:H11	ST-2389	stx2a	-	-	ehxA	-	-	celb	-	-	-	-	-	-	-	-	-	espP	iha	-	-	lpfA	-	-	-	-	-	-	-	-	subA
	Sw	14BKT066379	B1	O163:H19	ST-679	stx2a	stx1	-	ehxA	-	-	celb	-	-	-	-	-	-	-	-	-	espP	iha	-	-	lpfA	-	-	-	-	-	-	-	-	subA
	Sw	14BKT068740	B1	O113:H21	ST-223	stx2a	-	-	ehxA	-	cdtB	celb	-	-	-	-	-	-	-	-	-	espP	iha	-	-	lpfA	-	-	-	-	-	-	-	-	subA
	Sw	14BKT066365	B1	O113:H21	ST-223	stx2a	-	-	ehxA	-	cdtB	celb	-	-	-	-	-	-	-	-	-	espP	iha	-	-	lpfA	-	-	-	-	-	-	-	-	subA
	Sw	14BKT087759	B1	O113:H21	ST-223	stx2a	-	-	ehxA	-	-	celb	cba	-	-	-	-	-	-	-	-	espP	iha	-	-	lpfA	-	-	-	-	-	-	-	-	subA
	Sw	14BKT088145	B1	O113:H21	ST-7261	stx2a	-	-	ehxA	-	-	celb	-	-	-	-	-	-	-	-	-	espP	-	-	-	lpfA	-	-	-	-	-	-	-	-	subA
	Sw	14BKT066355	B1	O116:H21	ST-58	stx2a	-	-	ehxA	-	cdtB	celb	cba	-	-	-	-	-	-	-	-	espP	-	-	-	lpfA	-	-	-	-	-	-	-	-	subA
	Sw	14BKT090939	B1	O116:H21	ST-58	stx2a	-	-	ehxA	-	cdtB	-	-	-	-	-	-	-	-	-	-	espP	-	-	-	lpfA	-	-	-	-	-	-	-	-	subA
	Sw	14BKT57162_2	B1	O174:H8	Undetermined	stx2a	-	-	ehxA	-	-	celb	-	-	-	-	-	-	-	-	-	espP	iha	-	-	lpfA	-	-	-	-	-	-	-	-	subA
	Sw	14BKT61581_2	B1	O22:H8	ST-446	stx2a	stx1	-	ehxA	-	-	celb	-	-	-	-	-	-	-	-	-	espP	-	-	-	-	-	-	-	-	-	-	-	-	-
	Sw	14BKT079387	B1	O91:H10	ST-641	stx2a	-	-	ehxA	-	cdtB	-	cba	-	-	-	-	-	-	-	-	espP	iha	-	-	lpfA	-	-	-	-	-	-	-	-	subA
	Sw	14BKT094049	B1	O121:H19	ST-655	stx2a	-	eae	ehxA	astA	-	-	-	-	-	-	espA	espB	-	espI	espJ	espP	-	-	-	lpfA		nleA	nleB	nleC	tccP	tir	-	toxB	-
